# Supplementary material for: Amelioration of Cyclosporine A-Induced Acute Nephrotoxicity by Cordyceps cicadae Mycelia via Mg+2 Reabsorption and the Inhibition of GRP78-IRE1-CHOP Pathway: In Vivo and In Vitro
Source: Int J Mol Sci. 2023 Jan 1;24(1):772. doi: 10.3390/ijms24010772 (PMC9820889; doi:10.3390/ijms24010772)
Supplement: Supplementary file 1 [file ijms-24-00772-s001.zip]

Archive with 1 entries (1 files):
- ijms-2081897-supplementary.pdf
